# Supplementary material for: Sex-Specific Patterns of Taste Dysfunction, Their Relationships with α-Synuclein Profiling, and Supervised Learning-Based Diagnosis in Parkinson’s Disease (PD)
Source: Int J Mol Sci. 2026 Apr 30;27(9):4048. doi: 10.3390/ijms27094048 (PMC13164297; doi:10.3390/ijms27094048)
Supplement: Supplementary file 1 [file ijms-27-04048-s001.zip]

Archive with 1 entries (1 files):
- ijms-4240658-supplementary.pdf
